# Supplementary material for: The MAL Family of Proteins: Normal Function, Expression in Cancer, and Potential Use as Cancer Biomarkers
Source: Cancers (Basel). 2023 May 17;15(10):2801. doi: 10.3390/cancers15102801 (PMC10216460; doi:10.3390/cancers15102801)
Supplement: Supplementary file 1 [file cancers-15-02801-s001.zip]

Archive with 1 entries (1 files):
- cancers-2279285-supplementary.pdf
